# Supplementary material for: Dietary Hydroxy-Selenomethionine Improves Antioxidant Status and Reduces Somatic Cell Count in Dairy Cows: Multi-Omics Insights into Rumen Microbiota and Metabolic Profiles
Source: Antioxidants (Basel). 2026 Jun 28;15(7):813. doi: 10.3390/antiox15070813 (PMC13405601; doi:10.3390/antiox15070813)
Supplement: Supplementary file 1 [file antioxidants-15-00813-s001.zip]

Archive with 1 entries (1 files):
- antioxidants-4372055-supplementary.pdf
